# Supplementary material for: Anxiety and Depression and Related Risk Factors in Italian Healthcare Providers Involved in Adverse Events
Source: Healthcare (Basel). 2025 Feb 6;13(3):343. doi: 10.3390/healthcare13030343 (PMC11816452; doi:10.3390/healthcare13030343)
Supplement: Supplementary file 1 [file healthcare-13-00343-s001.zip]

Archive with 1 entries (1 files):
- healthcare-3414766-supplementary.pdf
